# Supplementary material for: Expression Kinetics of Regulatory Genes Involved in the Vesicle Trafficking Processes Operating in Tomato Flower Abscission Zone Cells during Pedicel Abscission
Source: Life (Basel). 2020 Nov 6;10(11):273. doi: 10.3390/life10110273 (PMC7694662; doi:10.3390/life10110273)
Supplement: Supplementary file 1 [file life-10-00273-s001.zip]

Archive with 6 entries (5 files):
- supplementary for XML/
- supplementary for XML/Figure S1&S2 .pdf
- supplementary for XML/Figure S3.pdf
- supplementary for XML/Supplementary Table S1.pdf
- supplementary for XML/Supplementary Table S2.pdf
- supplementary for XML/Table S3 .pdf
